# Supplementary material for: Role of Silica on Clay-Catalyzed Ozonation for Total Mineralization of Bisphenol-A
Source: Molecules. 2023 Apr 30;28(9):3825. doi: 10.3390/molecules28093825 (PMC10179811; doi:10.3390/molecules28093825)
Supplement: Supplementary file 1 [file molecules-28-03825-s001.zip]

Archive with 1 entries (1 files):
- molecules-2291552-supplementary.pdf
